# Supplementary material for: Changes in Physical Activity and Sedentary Behavior before and during the COVID-19 Pandemic: A Swedish Population Study
Source: Int J Environ Res Public Health. 2022 Feb 23;19(5):2558. doi: 10.3390/ijerph19052558 (PMC8909725; doi:10.3390/ijerph19052558)
Supplement: Supplementary file 1 [file ijerph-19-02558-s001.zip]

Archive with 1 entries (1 files):
- ijerph-1587405-supplementary.pdf
